# Supplementary material for: Expression of X-Linked Inhibitor of Apoptosis Protein (XIAP) in Breast Cancer Is Associated with Shorter Survival and Resistance to Chemotherapy
Source: Cancers (Basel). 2021 Jun 4;13(11):2807. doi: 10.3390/cancers13112807 (PMC8200223; doi:10.3390/cancers13112807)
Supplement: Supplementary file 1 [file cancers-13-02807-s001.zip]

Archive with 1 entries (1 files):
- cancers-1205840-supplementary.pdf
